# Supplementary material for: Engineering Synthetic Lipopeptide Antigen for Specific Detection of Mycobacterium avium subsp. paratuberculosis Infection
Source: Front Vet Sci. 2021 Apr 23;8:637841. doi: 10.3389/fvets.2021.637841 (PMC8103206; doi:10.3389/fvets.2021.637841)
Supplement: Supplementary Table 1 — Statistical detail of ROC analysis. [file Table_1.XLSX]

## Sheet: Statistical detail of ROC data
	Supplementary Table S1
	Sera	Bovine CODA CERVA	Bovine CODA CERVA	Bovine CODA CERVA	Bovine CODA CERVA	Bovine CODA CERVA	Ovine	Ovine	Goats	Goats
	ELISA	IDEXX	L5P ethanol	L5P-Aq ethanol	L5P-Aq PBS	Lipid part of L5P	IDEXX	L5P ethanol	L5P ethanol	IDEXX
	Area	0.9967	0.968	0.937	0.9427	0.5045	9.453	0.6564	0.7444	0.9719
	Std. Error	0.002964	0.01336	0.02354	0.02068	0.05570	0.03116	0.07655	0.06752	0.02150
	95% confidence interval	0.9909 to 1.002	0.9418 to 0.9942	0.8909 to 0.9831	0.9021 to 0.9832	0.3953 to 0.6137	0.8842 to 1.006	0.5063 to 0.8065	0.6121 to 0.8768	0.9297 to 1.014
	P value	< 0.0001	< 0.0001	< 0.0001	< 0.0001	0.9354	< 0.0001	0.0772	0.0025	< 0.0001
	Sera Control (Map-)	50	50	50	50	50	15	15	25	25
	Sera positive (Map+)	60	60	60	60	60	39	39	27	27
	Likelihood ratio max value	58.80	40.83	30.83	30	30	13.46	5	6.481	23.15
	cut-off value	0.382	0.4985	0.4265	0.5	NA	4	0.3695	0.2418	0.0520
	Sensitivity%	98	81.67	61.67	60	NA	89.74	33.33	37.04	92.59
	95% confidence interval	89.35% to 99.95%	69.56% to 90.48%	48.21% to 73.93%	46.54% to 72.44%	NA	75.78% to 97.13%	19.09% to 50.22%	19.40% to 57.63%	75.71% to 99.09%
	Specificity%	98.33	98	98	98	NA	93.33	93.33	88.00	96.00
	95% confidence interval	91.06% to 99.96%	89.35% to 99.95%	89.35% to 99.95%	89.35% to 99.95%	NA	68.05% to 99.83%	68,05% to 99,83%	68.78% to 97.45%	79.65% to 99.90%
	NA, Not Applicable
