# Supplementary material for: Engineering Synthetic Lipopeptide Antigen for Specific Detection of Mycobacterium avium subsp. paratuberculosis Infection
Source: Front Vet Sci. 2021 Apr 23;8:637841. doi: 10.3389/fvets.2021.637841 (PMC8103206; doi:10.3389/fvets.2021.637841)
Supplement: Supplementary Table 2 — Detail of bank of sera. [file Table_2.XLS]

## Sheet: Positive Sera
Sample	Ref	Date	Volume	Comments	ELISA IDEXX Pourquier *	ELISA ID-Vet*
sera MAPDETECpos1	2007-11593-13	2007-09-11	1ml	ZN- C+	213	315
sera MAPDETECpos2	2007-11593-9	2007-09-11	1ml	ZN- C+	159	254
sera MAPDETECpos3	2007-15958-1	2007-10-22	1ml	ZN- C+	118	161
sera MAPDETECpos4	2008-02359-15	2008-01-23	1ml	ZN- C+	85	21
sera MAPDETECpos5	2008-03620-18	2008-02-08	1ml	ZN+ C+	306	315
sera MAPDETECpos6	2008-03620-31	2008-02-08	0,5ml	ZN- C+	230	315
sera MAPDETECpos7	2008-03620-5	2008-02-08	1ml	ZN+C+	259	315
sera MAPDETECpos8	2008-04574-19	2008-02-15	1ml	ZN+C+	106	109
sera MAPDETECpos9	2008-04574-8	2008-02-15	1ml	ZN+ C+	238	315
sera MAPDETECpos10	2008-04574-9	2008-02-15	1ml	ZN+ C+	275	315
sera MAPDETECpos11	2008-06575-12	2008-03-10	1ml	ZN- C+	115	64
sera MAPDETECpos12	2008-06575-14	2008-03-10	1ml	ZN+ C+	175	315
sera MAPDETECpos13	2008-06575-6	2008-03-10	1ml	ZN+ C+	188	315
sera MAPDETECpos14	2008-08311-1	2008-03-31	1ml	ZN- C+	143	260
sera MAPDETECpos15	2008-08398-1	2007-10-01	0,2ml	ZN- C+	192	309
sera MAPDETECpos16	2008-09307-25	2008-04-07	1ml	ZN- C+	162	271
sera MAPDETECpos17	2008-09307-6	2008-04-07	1ml	ZN- C+	169	169
sera MAPDETECpos18	2008-09489-1	2008-04-07	1ml	ZN- C+	175	315
sera MAPDETECpos19	2008-09489-16	2008-04-16	1ml	ZN- C+	152	197
sera MAPDETECpos20	2008-09489-29	2008-04-14	1ml	ZN- C+	173	233
sera MAPDETECpos21	2007-11593-6	2007-09-11	1ml	ZN- C+	251	315
sera MAPDETECpos22	2008-03620-1	2008-02-08	1ml	ZN- C+	72	86
sera MAPDETECpos23	2008-03620-12	2008-02-08	1ml	ZN- C+	279	315
sera MAPDETECpos24	2008-03620-17	2008-02-08	1ml	ZN- C+	151	197
sera MAPDETECpos25	2008-03620-20	2008-02-08	1ml	ZN+ C+	320	315
sera MAPDETECpos26	2008-03620-21	2008-02-08	1ml	ZN- C+	128	195
sera MAPDETECpos27	2008-03620-24	2008-02-08	1ml	ZN- C+	108	110
sera MAPDETECpos28	2008-03620-26	2008-02-08	1ml	ZN- C+	232	309
sera MAPDETECpos29	2008-03620-27	2008-02-08	1ml	ZN- C+	99	125
sera MAPDETECpos30	2008-03620-28	2008-02-08	1ml	ZN- C+	112	217
sera MAPDETECpos31	2008-03620-29	2008-02-08	1ml	ZN- C+	216	315
sera MAPDETECpos32	2008-03620-6	2008-02-08	1ml	ZN+ C+	166	190
sera MAPDETECpos33	2008-03620-7	2008-02-08	0,7ml	ZN- C+	116	155
sera MAPDETECpos34	2008-04574-1	2008-02-15	1ml	ZN+ C+	180	207
sera MAPDETECpos35	2008-04574-10	2008-02-15	1ml	ZN+ C+	241	311
sera MAPDETECpos36	2008-04574-11	2008-02-15	1ml	ZN+ C+	267	311
sera MAPDETECpos37	2008-04574-13	2008-02-15	1ml	ZN+ C+	274	311
sera MAPDETECpos38	2008-04574-14	2008-02-15	1ml	ZN+ C+	246	311
sera MAPDETECpos39	2008-04574-16	2008-02-15	1ml	ZN+ C+	282	311
sera MAPDETECpos40	2008-04574-17	2008-02-15	1ml	ZN+ C+	163	208
sera MAPDETECpos41	2008-04574-18	2008-02-15	1ml	ZN+ C+	229	260
sera MAPDETECpos42	2008-04574-2	2008-02-15	1ml	ZN+ C+	254	311
sera MAPDETECpos43	2008-04574-21	2008-02-15	1ml	ZN+ C+	216	305
sera MAPDETECpos44	2008-04574-22	2008-02-15	1ml	ZN+ C+	130	151
sera MAPDETECpos45	2008-04574-24	2008-02-15	1ml	ZN+ C+	255	311
sera MAPDETECpos46	2008-04574-25	2008-02-15	1ml	ZN+ C+	271	311
sera MAPDETECpos47	2008-04574-26	2008-02-15	1ml	ZN+ C+	249	305
sera MAPDETECpos48	2008-04574-27	2008-02-15	1ml	ZN+ C+	173	193
sera MAPDETECpos49	2008-04574-28	2008-02-15	1ml	ZN+ C+	255	311
sera MAPDETECpos50	2008-04574-3	2008-02-15	1ml	ZN+ C+	264	311
sera MAPDETECpos51	2008-04574-4	2008-02-15	1ml	ZN+ C+	242	311
sera MAPDETECpos52	2008-04574-5	2008-02-15	1ml	ZN+ C+	282	311
sera MAPDETECpos53	2008-04574-7	2008-02-15	1ml	ZN+ C+	250	311
sera MAPDETECpos54	2008-06575-18	2008-03-10	1ml	ZN- C+	213	311
sera MAPDETECpos55	2008-06575-5	2008-03-10	1ml	ZN- C+	212	311
sera MAPDETECpos56	2008-06575-8	2008-03-10	1ml	ZN- C+	198	311
sera MAPDETECpos57	2008-09307-13	2008-04-07	1ml	ZN- C+	161	188
sera MAPDETECpos58	2008-09307-14	2008-04-07	1ml	ZN- C+	158	178
sera MAPDETECpos59	2008-09307-21	2008-04-07	1ml	ZN- C+	174	311
sera MAPDETECpos60	2008-09489-12	2008-04-07	1ml	ZN+ C+	143	311
ZN: Ziehl-Neelsen stain ; C : fecal culture ; ND : not determined ; * %

## Sheet: Negative Sera
Sample	Ref	Date	Volume	Comments	ELISA IDEXX Pourquier *	ELISA ID-Vet*
sera MAPDETECneg1	2008-13651-1	2008-07-24	1ml	ZN- C-	1	15
sera MAPDETECneg2	2008-13651-6	2008-07-24	1ml	ZN- C-	2	18
sera MAPDETECneg3	2008-13651-11	2008-07-24	1ml	ZN- C-	2	15
sera MAPDETECneg4	2008-13651-15	2008-07-24	1ml	ZN- C-	2	17
sera MAPDETECneg5	2008-13651-27	2008-07-24	1ml	ZN- C-	5	18
sera MAPDETECneg6	2008-13815-6	2008-07-30	1ml	ZN- C-	5	16
sera MAPDETECneg7	2008-13815-9	2008-07-30	1ml	ZN- C-	4	17
sera MAPDETECneg8	2008-13815-12	2008-07-30	1ml	ZN- C-	5	26
sera MAPDETECneg9	2008-13815-15	2008-07-30	1ml	ZN- C-	10	25
sera MAPDETECneg10	2008-13815-18	2008-07-30	1ml	ZN- C-	1	18
sera MAPDETECneg11	2008-14470-2	2008-08-20	1ml	ZN- C-	2	20
sera MAPDETECneg12	2008-14470-4	2008-08-20	1ml	ZN- C-	13	26
sera MAPDETECneg13	2008-14470-6	2008-08-20	1ml	ZN- C-	5	33
sera MAPDETECneg14	2008-14470-8	2008-08-20	1ml	ZN- C-	4	19
sera MAPDETECneg15	2008-14470-10	2008-08-20	1ml	ZN- C-	11	21
sera MAPDETECneg16	2008-15019-1	2008-09-02	1ml	ZN- C-	2	16
sera MAPDETECneg17	2008-15019-2	2008-09-02	1ml	ZN- C-	6	14
sera MAPDETECneg18	2008-15019-4	2008-09-02	1ml	ZN- C-	1	50
sera MAPDETECneg19	2008-15019-6	2008-09-02	1ml	ZN- C-	2	14
sera MAPDETECneg20	2008-15019-8	2008-09-02	1ml	ZN- C-	2	18
sera MAPDETECneg21	2008-16075-1	2008-09-25	1ml	ZN- C-	3	26
sera MAPDETECneg22	2008-16075-7	2008-09-25	1ml	ZN- C-	0	16
sera MAPDETECneg23	2008-16075-13	2008-09-25	1ml	ZN- C-	1	17
sera MAPDETECneg24	2008-16075-19	2008-09-25	1ml	ZN- C-	0	13
sera MAPDETECneg25	2008-16075-25	2008-09-25	1ml	ZN- C-	3	18
sera MAPDETECneg26	2008-16232-1	2008-10-01	1ml	ZN- C-	ND	19
sera MAPDETECneg27	2008-16232-5	2008-10-01	1ml	ZN- C-	ND	21
sera MAPDETECneg28	2008-16232-10	2008-10-01	1ml	ZN- C-	ND	14
sera MAPDETECneg29	2008-16232-13	2008-10-01	1ml	ZN- C-	ND	16
sera MAPDETECneg30	2008-16232-18	2008-10-01	1ml	ZN- C-	ND	29
sera MAPDETECneg31	2008-16524-1	2008-10-08	1ml	ZN- C-	ND	18
sera MAPDETECneg32	2008-16524-5	2008-10-08	1ml	ZN- C-	ND	13
sera MAPDETECneg33	2008-16524-10	2008-10-08	1ml	ZN- C-	ND	15
sera MAPDETECneg34	2008-16524-13	2008-10-08	1ml	ZN- C-	ND	14
sera MAPDETECneg35	2008-16524-19	2008-10-08	1ml	ZN- C-	ND	16
sera MAPDETECneg36	2008-16887-1	2008-10-15	1ml	ZN- C-	ND	14
sera MAPDETECneg37	2008-16887-8	2008-10-15	1ml	ZN- C-	ND	16
sera MAPDETECneg38	2008-16887-10	2008-10-15	1ml	ZN- C-	ND	15
sera MAPDETECneg39	2008-16887-15	2008-10-15	1ml	ZN- C-	ND	32
sera MAPDETECneg40	2008-16887-22	2008-10-15	1ml	ZN- C-	ND	14
sera MAPDETECneg41	2008-17388-1	2008-10-28	1ml	ZN- C-	ND	15
sera MAPDETECneg42	2008-17388-4	2008-10-28	1ml	ZN- C-	ND	18
sera MAPDETECneg43	2008-17388-8	2008-10-28	1ml	ZN- C-	ND	14
sera MAPDETECneg44	2008-17388-12	2008-10-28	1ml	ZN- C-	ND	13
sera MAPDETECneg45	2008-17388-15	2008-10-28	1ml	ZN- C-	ND	14
sera MAPDETECneg46	2008-18010-1	2008-11-13	1ml	ZN- C-	ND	14
sera MAPDETECneg47	2008-18010-5	2008-11-13	1ml	ZN- C-	ND	16
sera MAPDETECneg48	2008-18010-9	2008-11-13	1ml	ZN- C-	ND	14
sera MAPDETECneg49	2008-18010-14	2008-11-13	1ml	ZN- C-	ND	14
sera MAPDETECneg50	2008-18010-20	2008-11-13	1ml	ZN- C-	ND	17
ZN: Ziehl-Neelsen stain ; C : fecal culture ; ND : not determined ; * %
